# Supplementary material for: Impact of Delayed Diagnosis in IBD on Clinical Outcomes and Healthcare Delivery
Source: Diagnostics (Basel). 2026 Mar 30;16(7):1043. doi: 10.3390/diagnostics16071043 (PMC13074209; doi:10.3390/diagnostics16071043)
Supplement: Supplementary file 1 [file diagnostics-16-01043-s001.zip]

Archive with 1 entries (1 files):
- diagnostics-4131633-supplementary.pdf
